# Supplementary material for: The Pathogenic Role of Smooth Muscle Cell-Derived Wnt5a in a Murine Model of Lung Fibrosis
Source: Pharmaceuticals (Basel). 2021 Jul 31;14(8):755. doi: 10.3390/ph14080755 (PMC8401301; doi:10.3390/ph14080755)
Supplement: Supplementary file 1 [file pharmaceuticals-14-00755-s001.zip]

Archive with 1 entries (1 files):
- pharmaceuticals-1303703-supplementary.pdf
